# Supplementary material for: Detecting T-cell clonal expansions and quantifying clone survival using deep profiling of immune repertoires
Source: Front Immunol. 2024 Apr 3;15:1321603. doi: 10.3389/fimmu.2024.1321603 (PMC11021634; doi:10.3389/fimmu.2024.1321603)
Supplement: Supplementary file 2 [file Table_1.xlsx]

## Sheet: Лист1
Supplementary Table S1. Descriptive statistics of samples used in current study.
Dataset	Sample ID	"Pre" reads	"Pre" clones	"Post" reads	"Post" clones	Singleton	Doubleton	Tripleton	Large	Comment
HSCT	D10	263680	157415	23692	160	139976	10679	3188	5124	non-DLI
HSCT	D11	205780	155636	8769	131	141254	10687	2112	2847	non-DLI
HSCT	D12	531696	320886	6143	187	284668	25523	5593	10035	non-DLI
HSCT	D13	469820	226127	1937	988	190603	23891	5939	10278	non-DLI
HSCT	D14	397977	261201	4701	88	237020	15094	4136	7911	non-DLI
HSCT	D15	79482	60825	3436	165	54140	4941	1008	1190	non-DLI
HSCT	D6	688747	355889	32771	262	305491	31732	8951	16433	non-DLI
HSCT	D7	135802	75045	48489	594	62305	6715	2473	4374	non-DLI
HSCT	D8	283047	200179	400	166	180874	13311	2930	4804	non-DLI
HSCT	D9	128222	73717	3472	151	64786	6335	1342	1965	non-DLI
HSCT	D1*	1164343	191977	38587	1201	101340	38577	17425	40649	DLI
HSCT	D16*	67558	28604	5494	138	19606	4586	1762	3090	DLI
HSCT	D17*	36313	15991	1299	140	11382	2444	841	1520	DLI
HSCT	D18*	57113	23239	3928	80	15690	3760	1480	2833	DLI
HSCT	D19*	55942	18239	4849	225	11752	2961	1219	2689	DLI
HSCT	D2*	55843	20832	24596	418	13064	3493	1514	3148	DLI
HSCT	D3*	64960	20158	15453	80	12489	3556	1490	2943	DLI
HSCT	D4*	135484	45729	13043	154	27917	8497	3543	6972	DLI
HSCT	D5*	500153	89750	245902	2273	39398	18599	10178	23619	DLI
Aging	donor 1	6943910	1533746	678793	72868	933224	379247	164112	74189	27-30 years
Aging	donor 2	5927514	857491	392365	36061	490909	197180	85977	69702	47-50 years
YF	P1	1155926	632138	136073	30058	464983	125727	37036	26455	-7 vs. 0
YF	P1	1155926	632138	335885	42846	464983	125727	37036	26455	-7 vs. 15
YF	P1	1155926	632138	176097	33733	464983	125727	37036	26455	-7 vs. 45
YF	P1	1155926	632138	362222	42593	464983	125727	37036	26455	-7 vs. 7
YF	P2	2280905	1045487	194474	44498	718273	226796	80599	69389	-7 vs. 0
YF	P2	2280905	1045487	441921	66363	718273	226796	80599	69389	-7 vs. 15
YF	P2	2280905	1045487	279021	51829	718273	226796	80599	69389	-7 vs. 45
YF	P2	2280905	1045487	676235	77208	718273	226796	80599	69389	-7 vs. 7
YF	Q1	963214	394639	404300	37624	313635	57133	14391	19423	-7 vs. 0
YF	Q1	963214	394639	325058	43178	313635	57133	14391	19423	-7 vs. 15
YF	Q1	963214	394639	331532	46403	313635	57133	14391	19423	-7 vs. 45
YF	Q1	963214	394639	519974	51168	313635	57133	14391	19423	-7 vs. 7
YF	Q2	1602967	633625	508828	49144	449465	131637	41592	35084	-7 vs. 0
YF	Q2	1602967	633625	522629	46444	449465	131637	41592	35084	-7 vs. 15
YF	Q2	1602967	633625	679032	49304	449465	131637	41592	35084	-7 vs. 45
YF	Q2	1602967	633625	789846	51478	449465	131637	41592	35084	-7 vs. 7
YF	S1	1167558	662192	253405	43634	514593	115059	29799	24779	-7 vs. 0
YF	S1	1167558	662192	218046	44344	514593	115059	29799	24779	-7 vs. 15
YF	S1	1167558	662192	272896	43977	514593	115059	29799	24779	-7 vs. 45
YF	S1	1167558	662192	169438	38816	514593	115059	29799	24779	-7 vs. 7
YF	S2	2225491	1020517	312043	52907	662506	242261	93050	77790	-7 vs. 0
YF	S2	2225491	1020517	343474	56715	662506	242261	93050	77790	-7 vs. 15
YF	S2	2225491	1020517	385362	52339	662506	242261	93050	77790	-7 vs. 45
YF	S2	2225491	1020517	373151	51949	662506	242261	93050	77790	-7 vs. 7
YF	P1	871251	574353	318606	37614	472125	85959	18004	12852	0 vs. 15
YF	P1	871251	574353	165814	29775	472125	85959	18004	12852	0 vs. 45
YF	P1	871251	574353	366188	38476	472125	85959	18004	12852	0 vs. 7
YF	P2	1000228	600939	387711	45502	460236	110695	29610	19596	0 vs. 15
YF	P2	1000228	600939	246087	36411	460236	110695	29610	19596	0 vs. 45
YF	P2	1000228	600939	600376	51355	460236	110695	29610	19596	0 vs. 7
YF	Q1	829671	365906	308629	34753	305914	45188	9650	12319	0 vs. 15
YF	Q1	829671	365906	309125	36692	305914	45188	9650	12319	0 vs. 45
YF	Q1	829671	365906	504027	40940	305914	45188	9650	12319	0 vs. 7
YF	Q2	1433504	670164	534936	51928	503125	125649	35182	30219	0 vs. 15
YF	Q2	1433504	670164	695693	55592	503125	125649	35182	30219	0 vs. 45
YF	Q2	1433504	670164	814440	58297	503125	125649	35182	30219	0 vs. 7
YF	S1	959541	528949	211535	41003	401046	96968	26216	21739	0 vs. 15
YF	S1	959541	528949	266445	40337	401046	96968	26216	21739	0 vs. 45
YF	S1	959541	528949	166499	36028	401046	96968	26216	21739	0 vs. 7
YF	S2	1397310	693170	329285	49229	463590	158202	56659	45758	0 vs. 15
YF	S2	1397310	693170	370091	45190	463590	158202	56659	45758	0 vs. 45
YF	S2	1397310	693170	359747	45229	463590	158202	56659	45758	0 vs. 7
YF	P1	1683210	834935	393048	57729	593782	171527	56762	48756	7 vs. 15
YF	P1	1683210	834935	193652	43209	593782	171527	56762	48756	7 vs. 45
YF	P2	2423358	1084469	499043	81488	743711	237478	82091	75312	7 vs. 15
YF	P2	2423358	1084469	299049	61357	743711	237478	82091	75312	7 vs. 45
YF	Q1	1079794	453944	338165	47186	358604	67348	17621	22461	7 vs. 15
YF	Q1	1079794	453944	336866	50074	358604	67348	17621	22461	7 vs. 45
YF	Q2	1794289	589919	568531	57310	368155	133242	53869	60927	7 vs. 15
YF	Q2	1794289	589919	712909	61012	368155	133242	53869	60927	7 vs. 45
YF	S1	686471	432201	206854	37436	355666	60936	13445	12345	7 vs. 15
YF	S1	686471	432201	259067	36620	355666	60936	13445	12345	7 vs. 45
YF	S2	1516552	663758	333169	49136	406981	159489	65423	62573	7 vs. 15
YF	S2	1516552	663758	369421	44650	406981	159489	65423	62573	7 vs. 45
YF	P1	1837929	886742	213183	44784	618472	190924	63862	53297	15 vs. 45
YF	P2	2249600	1138064	293331	55427	834665	231242	70098	54373	15 vs. 45
YF	Q1	872710	443755	329198	44028	367005	56950	13275	16585	15 vs. 45
YF	Q2	1497194	596777	701904	55626	417088	120825	41251	41283	15 vs. 45
YF	S1	1125848	663934	296302	44337	544799	97165	21738	20190	15 vs. 45
YF	S2	1676642	808561	402633	50514	572076	167543	55193	49327	15 vs. 45
